# Supplementary material for: New record and dietary ecology of a poorly-known treefrog, Zhangixaluspachyproctus Yu, Hui, Hou, Wu, Rao & Yang, 2019 (Anura, Rhacophoridae) in Vietnam
Source: Biodivers Data J. 2024 Dec 5;12:e137528. doi: 10.3897/BDJ.12.e137528 (PMC11638710; doi:10.3897/BDJ.12.e137528)
Supplement: XML Treatment for Zhangixalus pachyproctus [file BDJ.12.e137528-treatment1.xml]

<!DOCTYPE tp:taxon-treatment
  PUBLIC "-//TaxonX//DTD Taxonomic Treatment Publishing DTD v0 20100105//EN" "tax-treatment-NSO.dtd">
<tp:taxon-treatment xmlns:tp="http://www.plazi.org/taxpub"><tp:treatment-meta><mixed-citation publication-type="journal"><person-group><name><surname>Pham</surname><given-names>Anh Van</given-names></name><name><surname>Trinh</surname><given-names>Gam Thi</given-names></name><name><surname>Dang</surname><given-names>Linh Hai Thi</given-names></name><name><surname>Duong</surname><given-names>Duyen Thi</given-names></name><name><surname>Nguyen</surname><given-names>Truong Quang</given-names></name><name><surname>Le</surname><given-names>Minh Duc</given-names></name><name><surname>Ziegler</surname><given-names>Thomas</given-names></name></person-group><article-title>New record and dietary ecology of a poorly-known treefrog, <italic><tp:taxon-name><tp:taxon-name-part taxon-name-part-type="genus" reg="Zhangixalus">Zhangixalus</tp:taxon-name-part><tp:taxon-name-part taxon-name-part-type="species" reg="pachyproctus">pachyproctus</tp:taxon-name-part></tp:taxon-name></italic> Yu, Hui, Hou, Wu, Rao &amp; Yang, 2019 (<tp:taxon-name><tp:taxon-name-part taxon-name-part-type="order">Anura</tp:taxon-name-part></tp:taxon-name>, <tp:taxon-name><tp:taxon-name-part taxon-name-part-type="family">Rhacophoridae</tp:taxon-name-part></tp:taxon-name>) in Vietnam</article-title><source>Biodivers Data J</source><day>05</day><month>12</month><year>2024</year><volume>12</volume><pub-id pub-id-type="doi">10.3897/BDJ.12.e137528</pub-id></mixed-citation></tp:treatment-meta><tp:nomenclature><tp:taxon-name>
            <object-id xmlns:xlink="http://www.w3.org/1999/xlink" content-type="arpha" xlink:type="simple">7540F22D-3F91-54C2-8596-18A959158DE8</object-id>
            <tp:taxon-name-part taxon-name-part-type="genus">Zhangixalus</tp:taxon-name-part>
            <tp:taxon-name-part taxon-name-part-type="species">pachyproctus</tp:taxon-name-part>
          </tp:taxon-name><tp:taxon-authority>Yu, Hui, Hou, Wu, Rao &amp; Yang, 2019</tp:taxon-authority></tp:nomenclature><tp:treatment-sec sec-type="materials"><title>Materials</title><list list-type="alpha-lower" list-content="occurrences"><list-item><p><bold>Type status:</bold> <named-content xmlns:xlink="http://www.w3.org/1999/xlink" content-type="dwc:typeStatus" xlink:type="simple">Other material</named-content>. <bold>Occurrence:</bold> catalogNumber: <named-content xmlns:xlink="http://www.w3.org/1999/xlink" content-type="dwc:catalogNumber" xlink:type="simple">LS.2023.36</named-content>; individualCount: <named-content xmlns:xlink="http://www.w3.org/1999/xlink" content-type="dwc:individualCount" xlink:type="simple">1</named-content>; sex: <named-content xmlns:xlink="http://www.w3.org/1999/xlink" content-type="dwc:sex" xlink:type="simple">male</named-content>; occurrenceID: <named-content xmlns:xlink="http://www.w3.org/1999/xlink" content-type="dwc:occurrenceID" xlink:type="simple">43C1E6EB-F58E-5F5E-B999-9636D9DC169C</named-content>; <bold>Taxon:</bold> scientificNameID: <named-content xmlns:xlink="http://www.w3.org/1999/xlink" content-type="dwc:scientificNameID" xlink:type="simple"><italic><tp:taxon-name><tp:taxon-name-part taxon-name-part-type="genus" reg="Zhangixalus">Zhangixalus</tp:taxon-name-part><tp:taxon-name-part taxon-name-part-type="species" reg="pachyproctus">pachyproctus</tp:taxon-name-part></tp:taxon-name></italic></named-content>; scientificName: <named-content xmlns:xlink="http://www.w3.org/1999/xlink" content-type="dwc:scientificName" xlink:type="simple"><italic><tp:taxon-name><tp:taxon-name-part taxon-name-part-type="genus" reg="Zhangixalus">Zhangixalus</tp:taxon-name-part><tp:taxon-name-part taxon-name-part-type="species" reg="pachyproctus">pachyproctus</tp:taxon-name-part></tp:taxon-name></italic></named-content>; class: <named-content xmlns:xlink="http://www.w3.org/1999/xlink" content-type="dwc:class" xlink:type="simple"><tp:taxon-name><tp:taxon-name-part taxon-name-part-type="class">Amphibia</tp:taxon-name-part></tp:taxon-name></named-content>; order: <named-content xmlns:xlink="http://www.w3.org/1999/xlink" content-type="dwc:order" xlink:type="simple"><tp:taxon-name><tp:taxon-name-part taxon-name-part-type="order">Anura</tp:taxon-name-part></tp:taxon-name></named-content>; family: <named-content xmlns:xlink="http://www.w3.org/1999/xlink" content-type="dwc:family" xlink:type="simple"><tp:taxon-name><tp:taxon-name-part taxon-name-part-type="family">Rhacophoridae</tp:taxon-name-part></tp:taxon-name></named-content>; genus: <named-content xmlns:xlink="http://www.w3.org/1999/xlink" content-type="dwc:genus" xlink:type="simple"><tp:taxon-name><tp:taxon-name-part taxon-name-part-type="genus">Zhangixalus</tp:taxon-name-part></tp:taxon-name></named-content>; specificEpithet: <named-content xmlns:xlink="http://www.w3.org/1999/xlink" content-type="dwc:specificEpithet" xlink:type="simple"><italic><tp:taxon-name><tp:taxon-name-part taxon-name-part-type="genus" reg="Zhangixalus"/><tp:taxon-name-part taxon-name-part-type="species" reg="pachyproctus">pachyproctus</tp:taxon-name-part></tp:taxon-name></italic></named-content>; scientificNameAuthorship: <named-content xmlns:xlink="http://www.w3.org/1999/xlink" content-type="dwc:scientificNameAuthorship" xlink:type="simple">Yu, Hui, Hou, Wu, Rao, and Yang, 2019</named-content>; <bold>Location:</bold> country: <named-content xmlns:xlink="http://www.w3.org/1999/xlink" content-type="dwc:country" xlink:type="simple">Vietnam</named-content>; countryCode: <named-content xmlns:xlink="http://www.w3.org/1999/xlink" content-type="dwc:countryCode" xlink:type="simple">VN</named-content>; stateProvince: <named-content xmlns:xlink="http://www.w3.org/1999/xlink" content-type="dwc:stateProvince" xlink:type="simple">Lang Son</named-content>; county: <named-content xmlns:xlink="http://www.w3.org/1999/xlink" content-type="dwc:county" xlink:type="simple">Lang Son</named-content>; municipality: <named-content xmlns:xlink="http://www.w3.org/1999/xlink" content-type="dwc:municipality" xlink:type="simple">Bac Son</named-content>; locality: <named-content xmlns:xlink="http://www.w3.org/1999/xlink" content-type="dwc:locality" xlink:type="simple">Near Tran Yen Commune</named-content>; verbatimElevation: <named-content xmlns:xlink="http://www.w3.org/1999/xlink" content-type="dwc:verbatimElevation" xlink:type="simple">610</named-content>; verbatimLatitude: <named-content xmlns:xlink="http://www.w3.org/1999/xlink" content-type="dwc:verbatimLatitude" xlink:type="simple">20°20'020"N</named-content>; verbatimLongitude: <named-content xmlns:xlink="http://www.w3.org/1999/xlink" content-type="dwc:verbatimLongitude" xlink:type="simple">103°34'302"E</named-content>; verbatimCoordinateSystem: <named-content xmlns:xlink="http://www.w3.org/1999/xlink" content-type="dwc:verbatimCoordinateSystem" xlink:type="simple">WGS84</named-content>; <bold>Event:</bold> eventDate: <named-content xmlns:xlink="http://www.w3.org/1999/xlink" content-type="dwc:eventDate" xlink:type="simple">May</named-content>; eventTime: <named-content xmlns:xlink="http://www.w3.org/1999/xlink" content-type="dwc:eventTime" xlink:type="simple">2023</named-content>; eventRemarks: <named-content xmlns:xlink="http://www.w3.org/1999/xlink" content-type="dwc:eventRemarks" xlink:type="simple">collected by A.V. Pham</named-content>; <bold>Record Level:</bold> language: <named-content xmlns:xlink="http://www.w3.org/1999/xlink" content-type="dwc:language" xlink:type="simple">en</named-content>; collectionCode: <named-content xmlns:xlink="http://www.w3.org/1999/xlink" content-type="dwc:collectionCode" xlink:type="simple"><tp:taxon-name><tp:taxon-name-part taxon-name-part-type="class">Amphibia</tp:taxon-name-part></tp:taxon-name></named-content>; basisOfRecord: <named-content xmlns:xlink="http://www.w3.org/1999/xlink" content-type="dwc:basisOfRecord" xlink:type="simple">PreservedSpecimen</named-content></p></list-item><list-item><p><bold>Type status:</bold> <named-content xmlns:xlink="http://www.w3.org/1999/xlink" content-type="dwc:typeStatus" xlink:type="simple">Other material</named-content>. <bold>Occurrence:</bold> catalogNumber: <named-content xmlns:xlink="http://www.w3.org/1999/xlink" content-type="dwc:catalogNumber" xlink:type="simple">LS.2023.45</named-content>; individualCount: <named-content xmlns:xlink="http://www.w3.org/1999/xlink" content-type="dwc:individualCount" xlink:type="simple">1</named-content>; sex: <named-content xmlns:xlink="http://www.w3.org/1999/xlink" content-type="dwc:sex" xlink:type="simple">male</named-content>; occurrenceID: <named-content xmlns:xlink="http://www.w3.org/1999/xlink" content-type="dwc:occurrenceID" xlink:type="simple">2B6B36F7-B099-54A1-A5E3-2F1A6FD4196E</named-content>; <bold>Taxon:</bold> scientificNameID: <named-content xmlns:xlink="http://www.w3.org/1999/xlink" content-type="dwc:scientificNameID" xlink:type="simple"><italic><tp:taxon-name><tp:taxon-name-part taxon-name-part-type="genus" reg="Zhangixalus">Zhangixalus</tp:taxon-name-part><tp:taxon-name-part taxon-name-part-type="species" reg="pachyproctus">pachyproctus</tp:taxon-name-part></tp:taxon-name></italic></named-content>; scientificName: <named-content xmlns:xlink="http://www.w3.org/1999/xlink" content-type="dwc:scientificName" xlink:type="simple"><italic><tp:taxon-name><tp:taxon-name-part taxon-name-part-type="genus" reg="Zhangixalus">Zhangixalus</tp:taxon-name-part><tp:taxon-name-part taxon-name-part-type="species" reg="pachyproctus">pachyproctus</tp:taxon-name-part></tp:taxon-name></italic></named-content>; class: <named-content xmlns:xlink="http://www.w3.org/1999/xlink" content-type="dwc:class" xlink:type="simple"><tp:taxon-name><tp:taxon-name-part taxon-name-part-type="class">Amphibia</tp:taxon-name-part></tp:taxon-name></named-content>; order: <named-content xmlns:xlink="http://www.w3.org/1999/xlink" content-type="dwc:order" xlink:type="simple"><tp:taxon-name><tp:taxon-name-part taxon-name-part-type="order">Anura</tp:taxon-name-part></tp:taxon-name></named-content>; family: <named-content xmlns:xlink="http://www.w3.org/1999/xlink" content-type="dwc:family" xlink:type="simple"><tp:taxon-name><tp:taxon-name-part taxon-name-part-type="family">Rhacophoridae</tp:taxon-name-part></tp:taxon-name></named-content>; genus: <named-content xmlns:xlink="http://www.w3.org/1999/xlink" content-type="dwc:genus" xlink:type="simple"><tp:taxon-name><tp:taxon-name-part taxon-name-part-type="genus">Zhangixalus</tp:taxon-name-part></tp:taxon-name></named-content>; specificEpithet: <named-content xmlns:xlink="http://www.w3.org/1999/xlink" content-type="dwc:specificEpithet" xlink:type="simple"><italic><tp:taxon-name><tp:taxon-name-part taxon-name-part-type="genus" reg="Zhangixalus"/><tp:taxon-name-part taxon-name-part-type="species" reg="pachyproctus">pachyproctus</tp:taxon-name-part></tp:taxon-name></italic></named-content>; scientificNameAuthorship: <named-content xmlns:xlink="http://www.w3.org/1999/xlink" content-type="dwc:scientificNameAuthorship" xlink:type="simple">Yu, Hui, Hou, Wu, Rao, and Yang, 2019</named-content>; <bold>Location:</bold> country: <named-content xmlns:xlink="http://www.w3.org/1999/xlink" content-type="dwc:country" xlink:type="simple">Vietnam</named-content>; countryCode: <named-content xmlns:xlink="http://www.w3.org/1999/xlink" content-type="dwc:countryCode" xlink:type="simple">VN</named-content>; stateProvince: <named-content xmlns:xlink="http://www.w3.org/1999/xlink" content-type="dwc:stateProvince" xlink:type="simple">Lang Son</named-content>; county: <named-content xmlns:xlink="http://www.w3.org/1999/xlink" content-type="dwc:county" xlink:type="simple">Lang Son</named-content>; municipality: <named-content xmlns:xlink="http://www.w3.org/1999/xlink" content-type="dwc:municipality" xlink:type="simple">Bac Son</named-content>; locality: <named-content xmlns:xlink="http://www.w3.org/1999/xlink" content-type="dwc:locality" xlink:type="simple">Near Tran Yen Commune</named-content>; verbatimElevation: <named-content xmlns:xlink="http://www.w3.org/1999/xlink" content-type="dwc:verbatimElevation" xlink:type="simple">610</named-content>; verbatimLatitude: <named-content xmlns:xlink="http://www.w3.org/1999/xlink" content-type="dwc:verbatimLatitude" xlink:type="simple">20°20'020"N</named-content>; verbatimLongitude: <named-content xmlns:xlink="http://www.w3.org/1999/xlink" content-type="dwc:verbatimLongitude" xlink:type="simple">103°34'302"E</named-content>; verbatimCoordinateSystem: <named-content xmlns:xlink="http://www.w3.org/1999/xlink" content-type="dwc:verbatimCoordinateSystem" xlink:type="simple">WGS84</named-content>; <bold>Event:</bold> eventDate: <named-content xmlns:xlink="http://www.w3.org/1999/xlink" content-type="dwc:eventDate" xlink:type="simple">May</named-content>; eventTime: <named-content xmlns:xlink="http://www.w3.org/1999/xlink" content-type="dwc:eventTime" xlink:type="simple">2023</named-content>; eventRemarks: <named-content xmlns:xlink="http://www.w3.org/1999/xlink" content-type="dwc:eventRemarks" xlink:type="simple">collected by A.V. Pham</named-content>; <bold>Record Level:</bold> language: <named-content xmlns:xlink="http://www.w3.org/1999/xlink" content-type="dwc:language" xlink:type="simple">en</named-content>; collectionCode: <named-content xmlns:xlink="http://www.w3.org/1999/xlink" content-type="dwc:collectionCode" xlink:type="simple"><tp:taxon-name><tp:taxon-name-part taxon-name-part-type="class">Amphibia</tp:taxon-name-part></tp:taxon-name></named-content>; basisOfRecord: <named-content xmlns:xlink="http://www.w3.org/1999/xlink" content-type="dwc:basisOfRecord" xlink:type="simple">PreservedSpecimen</named-content></p></list-item></list></tp:treatment-sec><tp:treatment-sec sec-type="Description"><title>Description</title><p>Morphological characters of specimens from Vietnam agreed well with the description of <xref ref-type="bibr" rid="B12061850">Pham et al. (2017)</xref> and <xref ref-type="bibr" rid="B12062001">Yu et al. (2019)</xref>: SVL min-max: 71.9–83.4 mm; mean and SD: 77.81 ± 2.66 mm, n = 37), MW 24.9–31.2 mm (27.29 ± 1.26 mm, n = 37) and body mass (BM 18.6–39.0 g, 29.49 ± 6.76 g, n = 37) in males was smaller than that in the female SVL 87.5 mm; MW 31.9 mm; BM 42.5 g. There was a significant relationship between SVL, MW and BM (SVL and HW: <italic>F</italic><sub>1,41</sub> = 7.085, <italic>P</italic> &lt; 0.001, <italic>R<sup>2</sup></italic> = 0.733; SVL and BM: <italic>F</italic><sub>1,41</sub> = 13.408, <italic>P</italic> &lt; 0.001, <italic>R<sup>2</sup></italic> = 0.825; and HW and BM: <italic>F</italic><sub>1,41</sub> = 2.272, P = 0.040, <italic>R<sup>2</sup></italic> = 0.613 (Fig. <xref ref-type="fig" rid="F12061437">1</xref>). Snout round; loreal region sloping, slightly concave; nostril oval, slightly protuberant, closer to snout tip than to eye (SNL 4.2–4.4 mm, DNE : 5.0–5.1 mm, n = 2, males); internarial distance narrower than interorbital distance and wider than upper eyelid width (IND 8.4–8.6 mm, IOD 9.2–9.5 mm, UEW 6.4–6.8 mm); tympanum distinct, round, more than half eye diameter (TD 4.8–5.2 mm, ED 7.3–7.7 mm) (Table <xref ref-type="table" rid="T12061435">1</xref>); vomerine teeth present, in two series, touching inner front edges of choanae, separated from each other; tongue attached anteriorly, deeply notched posteriorly; internal single vocal sac present in males.</p><p>Forelimbs: FHL 38.3–38.5 mm; relative length of fingers I &lt; II &lt; IV &lt; III; tips of all fingers expanded into discs with circum-marginal and transverse ventral grooves; nuptial pads present on first and second fingers; fingers webbed (Table <xref ref-type="table" rid="T12061435">1</xref>).</p><p>Hind-limbs: Thigh shorter than tibia and foot (THL 35.9–36.4 mm, TL 36.9–37.1 mm, FL 36–36.6 mm); relative length of toes I &lt; II &lt; III &lt; V &lt; IV; tips of toes expanded into discs with circum-marginal and transverse ventral grooves; toes fully webbed; inner metatarsal tubercle distinct, oval; outer metatarsal tubercle absent; heels slightly overlapping when legs at right angle to body (Table <xref ref-type="table" rid="T12061435">1</xref>).</p><p>Skin. Dorsal skin smooth; supratympanic fold distinct, curving from posterior edge of eye to insertion of arm; throat and chest smooth, flanks, belly and ventral surface of thighs granular; a narrow dermal fringe along outer edge of tarsus and fifth toe; vent protruding, forming an arc-shaped swelling.</p><p>Colouration in life. Dorsal surface green with some yellow dots; supratympanic fold and flanks light green; with a light stripe from the margin of the lower jaw to the groin; ventral surface of body and limbs grey white; lower part of flanks, abdomen and ventral surfaces of hind-limbs scattered with clouded light brown spots (Fig. <xref ref-type="fig" rid="F12061458">2</xref>). Colouration in preservative, see (Fig. <xref ref-type="fig" rid="F12061456">3</xref>) and (Fig. <xref ref-type="fig" rid="F12061460">4</xref>).</p><p>Ecology notes. This species was found on the ground or on tree branches, about 0.5–2.5 m above the forest floor, near ponds. Surrounding habitat was mixed evergreen forest of small hardwood, bamboo and shrub at elevations between 500 and 1110 m.</p></tp:treatment-sec><tp:treatment-sec sec-type="Distribution"><title>Distribution</title><p>In Vietnam, this species was recorded from Son La, Tuyen Quang, Bac Giang, Cao Bang, Quang Ninh and Nghe An Provinces (<xref ref-type="bibr" rid="B12061850">Pham et al. 2017</xref>, <xref ref-type="bibr" rid="B12061612">Frost 2024</xref>). Elsewhere, this species is known from China, Thailand and Laos (<xref ref-type="bibr" rid="B12061612">Frost 2024</xref>). This is a new record for Lang Son Province.</p></tp:treatment-sec><tp:treatment-sec sec-type="Diet"><title>Diet</title><p>A total of 38 adult individuals (37 males and 1 female) of <italic><tp:taxon-name><tp:taxon-name-part taxon-name-part-type="genus" reg="Zhangixalus">Z.</tp:taxon-name-part><tp:taxon-name-part taxon-name-part-type="species" reg="pachyproctus">pachyproctus</tp:taxon-name-part></tp:taxon-name></italic> was collected from Son La and Lang Son Provinces. We identified 681 prey items for sampled <italic><tp:taxon-name><tp:taxon-name-part taxon-name-part-type="genus" reg="Zhangixalus">Z.</tp:taxon-name-part><tp:taxon-name-part taxon-name-part-type="species" reg="pachyproctus">pachyproctus</tp:taxon-name-part></tp:taxon-name></italic>, including 680 prey items in males and one prey item in the female.</p><p>The number of prey items per individual was 1–64 items (average 17.92 ± 16.58 items).</p><p>Mean prey item length was 3.41 ± 4.11 mm (ranging from 0.90 to 45.00 mm) and mean prey item width was 1.18 ± 1.06 mm (ranging from 0.60 to 12.00 mm) in both sexes. The average volume per individual was 245.38 ± 424.71 mm<sup>3</sup> (ranging from 0.26 to 1544.10 mm<sup>3</sup>).</p><p>There was no positive correlation between the frog’s SVL, MW, BM and the prey volume per individual (SVL, Kendall’s tau b: tau = 0.107, <italic>P</italic> = 0.366; MW: tau = - 0.089, <italic>P</italic> = 0.467; BM: tau = 0.043, <italic>P</italic> = 0.714) (Fig. <xref ref-type="fig" rid="F12061462">5</xref>).</p><p>We identified 12 prey categories in the stomachs of <italic><tp:taxon-name><tp:taxon-name-part taxon-name-part-type="genus" reg="Zhangixalus">Z.</tp:taxon-name-part><tp:taxon-name-part taxon-name-part-type="species" reg="pachyproctus">pachyproctus</tp:taxon-name-part></tp:taxon-name></italic>. Insects were the main food component of <italic><tp:taxon-name><tp:taxon-name-part taxon-name-part-type="genus" reg="Zhangixalus">Z.</tp:taxon-name-part><tp:taxon-name-part taxon-name-part-type="species" reg="pachyproctus">pachyproctus</tp:taxon-name-part></tp:taxon-name></italic>, with nine categories and other invertebrates (<tp:taxon-name><tp:taxon-name-part taxon-name-part-type="subclass">Oligochaeta</tp:taxon-name-part></tp:taxon-name>, <tp:taxon-name><tp:taxon-name-part taxon-name-part-type="order">Scolopendromorpha</tp:taxon-name-part></tp:taxon-name> and <tp:taxon-name><tp:taxon-name-part taxon-name-part-type="class">Gastropoda</tp:taxon-name-part></tp:taxon-name>) (Table <xref ref-type="table" rid="T12061436">2</xref>).</p><p>The highest number of prey items found was <tp:taxon-name><tp:taxon-name-part taxon-name-part-type="order">Orthoptera</tp:taxon-name-part></tp:taxon-name> (41.56%), followed by <tp:taxon-name><tp:taxon-name-part taxon-name-part-type="order">Coleoptera</tp:taxon-name-part></tp:taxon-name> (25.99%), <tp:taxon-name><tp:taxon-name-part taxon-name-part-type="order">Mantodea</tp:taxon-name-part></tp:taxon-name> (9.1%), <tp:taxon-name><tp:taxon-name-part taxon-name-part-type="order">Blattodea</tp:taxon-name-part></tp:taxon-name> (8.37%), <tp:taxon-name><tp:taxon-name-part taxon-name-part-type="order">Hemiptera</tp:taxon-name-part></tp:taxon-name> (7.05%) and <tp:taxon-name><tp:taxon-name-part taxon-name-part-type="order">Hymenoptera</tp:taxon-name-part></tp:taxon-name> (4.99%). While the most frequently foraged prey group was <tp:taxon-name><tp:taxon-name-part taxon-name-part-type="order">Coleoptera</tp:taxon-name-part></tp:taxon-name> (40.0%), followed by <tp:taxon-name><tp:taxon-name-part taxon-name-part-type="order">Orthoptera</tp:taxon-name-part></tp:taxon-name> (20.0%), <tp:taxon-name><tp:taxon-name-part taxon-name-part-type="order">Blattodea</tp:taxon-name-part></tp:taxon-name> (10.0%) and <tp:taxon-name><tp:taxon-name-part taxon-name-part-type="order">Hemiptera</tp:taxon-name-part></tp:taxon-name> (5.0%). In terms of IRI, <tp:taxon-name><tp:taxon-name-part taxon-name-part-type="order">Coleoptera</tp:taxon-name-part></tp:taxon-name> (24.52%), followed by <tp:taxon-name><tp:taxon-name-part taxon-name-part-type="order">Orthoptera</tp:taxon-name-part></tp:taxon-name> (24.43%), <tp:taxon-name><tp:taxon-name-part taxon-name-part-type="order">Blattodea</tp:taxon-name-part></tp:taxon-name> (9.12%), <tp:taxon-name><tp:taxon-name-part taxon-name-part-type="family">Mantidae</tp:taxon-name-part></tp:taxon-name> (8.14%) and <tp:taxon-name><tp:taxon-name-part taxon-name-part-type="order">Hemiptera</tp:taxon-name-part></tp:taxon-name> (4.05%) were found (Fig. <xref ref-type="fig" rid="F12061464">6</xref>). The total dietary breadth of <italic><tp:taxon-name><tp:taxon-name-part taxon-name-part-type="genus" reg="Zhangixalus">Z.</tp:taxon-name-part><tp:taxon-name-part taxon-name-part-type="species" reg="pachyproctus">pachyproctus</tp:taxon-name-part></tp:taxon-name></italic> from Vietnam was 0.89 (Simpson’s index of diversity) and Shannon’s evenness was 0.77.</p></tp:treatment-sec><tp:treatment-sec><!--Section generated to contain objects referenced in tp:taxon-treatment.--><fig id="F12061437" position="float" orientation="portrait"><object-id xmlns:xlink="http://www.w3.org/1999/xlink" content-type="arpha" xlink:type="simple">22E9980E-F0A9-5E06-B921-1B68E897E353</object-id><object-id xmlns:xlink="http://www.w3.org/1999/xlink" content-type="doi" xlink:type="simple">10.3897/BDJ.12.e137528.figure1</object-id><label>Figure 1.</label><caption><p>Dispersion diagrams from Pearson’s correlations between (a) snout-vent length and mouth width, (b) snout-vent length and body mass and (c) mouth width and body mass of <italic><tp:taxon-name><tp:taxon-name-part taxon-name-part-type="genus" reg="Zhangixalus">Zhangixalus</tp:taxon-name-part><tp:taxon-name-part taxon-name-part-type="species" reg="pachyproctus">pachyproctus</tp:taxon-name-part></tp:taxon-name></italic>, Huu Lien Nature Reserve, Vietnam.</p></caption><graphic xmlns:xlink="http://www.w3.org/1999/xlink" xlink:href="bdj-12-e137528-g001.jpg" position="float" id="oo_1189856.jpg" orientation="portrait" xlink:type="simple"><uri content-type="original_file" xlink:type="simple">https://binary.pensoft.net/fig/1189856</uri></graphic></fig><table-wrap id="T12061435" position="float" orientation="portrait"><label>Table 1.</label><caption><p>Measurements (in mm) of <italic><tp:taxon-name><tp:taxon-name-part taxon-name-part-type="genus" reg="Zhangixalus">Zhangixalus</tp:taxon-name-part><tp:taxon-name-part taxon-name-part-type="species" reg="pachyproctus">pachyproctus</tp:taxon-name-part></tp:taxon-name></italic> collected from Vietnam in comparison with the type series from China.</p></caption><table rules="all" border="0"><tbody><tr><td rowspan="1" colspan="1"/><td rowspan="1" colspan="1">LS2023.36</td><td rowspan="1" colspan="1">LS2023.45</td><td rowspan="1" colspan="1">
              <xref ref-type="bibr" rid="B12062001">Yu et al. (2019)</xref>
            </td></tr><tr><td rowspan="1" colspan="1">Sex</td><td rowspan="1" colspan="1">Male</td><td rowspan="1" colspan="1">Male</td><td rowspan="1" colspan="1">Males (Min-Max)</td></tr><tr><td rowspan="1" colspan="1">SVL</td><td rowspan="1" colspan="1">77.6</td><td rowspan="1" colspan="1">76.7</td><td rowspan="1" colspan="1">73.4–78.2</td></tr><tr><td rowspan="1" colspan="1">HL</td><td rowspan="1" colspan="1">23.5</td><td rowspan="1" colspan="1">23.1</td><td rowspan="1" colspan="1">21.9–24.1</td></tr><tr><td rowspan="1" colspan="1">HW</td><td rowspan="1" colspan="1">28.6</td><td rowspan="1" colspan="1">27.6</td><td rowspan="1" colspan="1">26.6–29</td></tr><tr><td rowspan="1" colspan="1">SL</td><td rowspan="1" colspan="1">12.6</td><td rowspan="1" colspan="1">12</td><td rowspan="1" colspan="1">11.7–12.8</td></tr><tr><td rowspan="1" colspan="1">IND</td><td rowspan="1" colspan="1">8.6</td><td rowspan="1" colspan="1">8.4</td><td rowspan="1" colspan="1">7.9–8.9</td></tr><tr><td rowspan="1" colspan="1">1OD</td><td rowspan="1" colspan="1">9.5</td><td rowspan="1" colspan="1">9.2</td><td rowspan="1" colspan="1">8.1–9.7</td></tr><tr><td rowspan="1" colspan="1">UEW</td><td rowspan="1" colspan="1">6.8</td><td rowspan="1" colspan="1">6.4</td><td rowspan="1" colspan="1">6.2–6.8</td></tr><tr><td rowspan="1" colspan="1">ED</td><td rowspan="1" colspan="1">7.7</td><td rowspan="1" colspan="1">7.3</td><td rowspan="1" colspan="1">6.9–8.8</td></tr><tr><td rowspan="1" colspan="1">TD</td><td rowspan="1" colspan="1">5</td><td rowspan="1" colspan="1">4.8</td><td rowspan="1" colspan="1">4.6–5.1</td></tr><tr><td rowspan="1" colspan="1">DNE</td><td rowspan="1" colspan="1">5.1</td><td rowspan="1" colspan="1">5</td><td rowspan="1" colspan="1">4.9–5.4</td></tr><tr><td rowspan="1" colspan="1">DTE</td><td rowspan="1" colspan="1">2.3</td><td rowspan="1" colspan="1">2.2</td><td rowspan="1" colspan="1">2.2–2.5</td></tr><tr><td rowspan="1" colspan="1">FHL</td><td rowspan="1" colspan="1">38.5</td><td rowspan="1" colspan="1">38.3</td><td rowspan="1" colspan="1">36.3–39.8</td></tr><tr><td rowspan="1" colspan="1">THL</td><td rowspan="1" colspan="1">36.4</td><td rowspan="1" colspan="1">35.9</td><td rowspan="1" colspan="1">33–37.3</td></tr><tr><td rowspan="1" colspan="1">TL</td><td rowspan="1" colspan="1">37.1</td><td rowspan="1" colspan="1">36.9</td><td rowspan="1" colspan="1">34.3–38.3</td></tr><tr><td rowspan="1" colspan="1">FL</td><td rowspan="1" colspan="1">36.6</td><td rowspan="1" colspan="1">36</td><td rowspan="1" colspan="1">34.2–37.8</td></tr><tr><td rowspan="1" colspan="1">TFL</td><td rowspan="1" colspan="1">54</td><td rowspan="1" colspan="1">52.9</td><td rowspan="1" colspan="1">49.1–54.9</td></tr><tr><td rowspan="1" colspan="1">TL/SVL</td><td rowspan="1" colspan="1">0.48</td><td rowspan="1" colspan="1">0.48</td><td rowspan="1" colspan="1">0.46–0.51</td></tr><tr><td rowspan="1" colspan="1">HL/SVL</td><td rowspan="1" colspan="1">0.30</td><td rowspan="1" colspan="1">0.30</td><td rowspan="1" colspan="1">0.29–0.32</td></tr><tr><td rowspan="1" colspan="1">HL/HW</td><td rowspan="1" colspan="1">0.82</td><td rowspan="1" colspan="1">0.84</td><td rowspan="1" colspan="1">0.78–0.87</td></tr><tr><td rowspan="1" colspan="1">SL/ED</td><td rowspan="1" colspan="1">1.64</td><td rowspan="1" colspan="1">1.64</td><td rowspan="1" colspan="1">1.39–1.7</td></tr><tr><td rowspan="1" colspan="1">ED/UEW</td><td rowspan="1" colspan="1">1.13</td><td rowspan="1" colspan="1">1.14</td><td rowspan="1" colspan="1">1.11–1.31</td></tr></tbody></table></table-wrap><fig id="F12061458" position="float" orientation="portrait"><object-id xmlns:xlink="http://www.w3.org/1999/xlink" content-type="arpha" xlink:type="simple">50D12EC5-4359-51C3-BEA7-0A7C5CC9D5BD</object-id><object-id xmlns:xlink="http://www.w3.org/1999/xlink" content-type="doi" xlink:type="simple">10.3897/BDJ.12.e137528.figure2</object-id><label>Figure 2.</label><caption><p>Adult male of <italic><tp:taxon-name><tp:taxon-name-part taxon-name-part-type="genus" reg="Zhangixalus">Zhangixalus</tp:taxon-name-part><tp:taxon-name-part taxon-name-part-type="species" reg="pachyproctus">pachyproctus</tp:taxon-name-part></tp:taxon-name></italic>, Huu Lien Nature Reserve, Vietnam.</p></caption><graphic xmlns:xlink="http://www.w3.org/1999/xlink" xlink:href="bdj-12-e137528-g002.jpg" position="float" id="oo_1135223.jpg" orientation="portrait" xlink:type="simple"><uri content-type="original_file" xlink:type="simple">https://binary.pensoft.net/fig/1135223</uri></graphic></fig><fig id="F12061456" position="float" orientation="portrait"><object-id xmlns:xlink="http://www.w3.org/1999/xlink" content-type="arpha" xlink:type="simple">5CF39D7A-FC5F-56CC-911B-294012A58467</object-id><object-id xmlns:xlink="http://www.w3.org/1999/xlink" content-type="doi" xlink:type="simple">10.3897/BDJ.12.e137528.figure3</object-id><label>Figure 3.</label><caption><p><italic><tp:taxon-name><tp:taxon-name-part taxon-name-part-type="genus" reg="Zhangixalus">Zhangixalus</tp:taxon-name-part><tp:taxon-name-part taxon-name-part-type="species" reg="pachyproctus">pachyproctus</tp:taxon-name-part></tp:taxon-name></italic> in preservative, adult male (LS.2023.36): <bold>a</bold> dorsal view; <bold>b</bold> ventral view; <bold>c</bold> lateral view.</p></caption><graphic xmlns:xlink="http://www.w3.org/1999/xlink" xlink:href="bdj-12-e137528-g003.jpg" position="float" id="oo_1135221.jpg" orientation="portrait" xlink:type="simple"><uri content-type="original_file" xlink:type="simple">https://binary.pensoft.net/fig/1135221</uri></graphic></fig><fig id="F12061460" position="float" orientation="portrait"><object-id xmlns:xlink="http://www.w3.org/1999/xlink" content-type="arpha" xlink:type="simple">FD9A97F0-1BE4-56CF-A654-9ECD0CFEBA83</object-id><object-id xmlns:xlink="http://www.w3.org/1999/xlink" content-type="doi" xlink:type="simple">10.3897/BDJ.12.e137528.figure4</object-id><label>Figure 4.</label><caption><p><italic><tp:taxon-name><tp:taxon-name-part taxon-name-part-type="genus" reg="Zhangixalus">Zhangixalus</tp:taxon-name-part><tp:taxon-name-part taxon-name-part-type="species" reg="pachyproctus">pachyproctus</tp:taxon-name-part></tp:taxon-name></italic> in preservative, adult male (LS.2023.36): <bold>a</bold> lateral view of head; <bold>b</bold> vomerine teeth arrangement; <bold>c</bold> ventral view of cloacal region.</p></caption><graphic xmlns:xlink="http://www.w3.org/1999/xlink" xlink:href="bdj-12-e137528-g004.jpg" position="float" id="oo_1135224.jpg" orientation="portrait" xlink:type="simple"><uri content-type="original_file" xlink:type="simple">https://binary.pensoft.net/fig/1135224</uri></graphic></fig><fig id="F12061462" position="float" orientation="portrait"><object-id xmlns:xlink="http://www.w3.org/1999/xlink" content-type="arpha" xlink:type="simple">B16C787E-DA57-5D48-AF82-240F807E40A5</object-id><object-id xmlns:xlink="http://www.w3.org/1999/xlink" content-type="doi" xlink:type="simple">10.3897/BDJ.12.e137528.figure5</object-id><label>Figure 5.</label><caption><p>Relationships between prey volume per stomach (a) snout-vent length, (b) snout-vent length and (c) body mass of <italic><tp:taxon-name><tp:taxon-name-part taxon-name-part-type="genus" reg="Zhangixalus">Zhangixalus</tp:taxon-name-part><tp:taxon-name-part taxon-name-part-type="species" reg="pachyproctus">pachyproctus</tp:taxon-name-part></tp:taxon-name></italic>, Huu Lien Nature Reserve, Vietnam.</p></caption><graphic xmlns:xlink="http://www.w3.org/1999/xlink" xlink:href="bdj-12-e137528-g005.jpg" position="float" id="oo_1189859.jpg" orientation="portrait" xlink:type="simple"><uri content-type="original_file" xlink:type="simple">https://binary.pensoft.net/fig/1189859</uri></graphic></fig><table-wrap id="T12061436" position="float" orientation="portrait"><label>Table 2.</label><caption><p>Prey categories consumed by <italic><tp:taxon-name><tp:taxon-name-part taxon-name-part-type="genus" reg="Zhangixalus">Zhangixalus</tp:taxon-name-part><tp:taxon-name-part taxon-name-part-type="species" reg="pachyproctus">pachyproctus</tp:taxon-name-part></tp:taxon-name></italic> in Vietnam (n = 38), (F) total frequency, (%F) relative frequency, (N) total abundance, (%N) relative abundance, (V) total volume (mm³), (%V) relative volume; (IRI) importance index.</p></caption><table rules="all" border="0" style="width:592px"><tbody><tr><td rowspan="1" colspan="1"/><td rowspan="1" colspan="1">%F</td><td rowspan="1" colspan="1">%N</td><td rowspan="1" colspan="1">%V</td><td rowspan="1" colspan="1">IRI</td></tr><tr><td rowspan="1" colspan="1">
              <tp:taxon-name><tp:taxon-name-part taxon-name-part-type="subclass">Oligochaeta</tp:taxon-name-part></tp:taxon-name>
            </td><td rowspan="1" colspan="1">3.33</td><td rowspan="1" colspan="1">0.29</td><td rowspan="1" colspan="1">5.45</td><td rowspan="1" colspan="1">3.02</td></tr><tr><td rowspan="1" colspan="1">
              <tp:taxon-name><tp:taxon-name-part taxon-name-part-type="class">Gastropoda</tp:taxon-name-part></tp:taxon-name>
            </td><td rowspan="1" colspan="1">1.67</td><td rowspan="1" colspan="1">0.15</td><td rowspan="1" colspan="1">9.31</td><td rowspan="1" colspan="1">3.71</td></tr><tr><td rowspan="1" colspan="1">
              <tp:taxon-name><tp:taxon-name-part taxon-name-part-type="order">Scolopendromorpha</tp:taxon-name-part></tp:taxon-name>
            </td><td rowspan="1" colspan="1">6.67</td><td rowspan="1" colspan="1">0.59</td><td rowspan="1" colspan="1">0.02</td><td rowspan="1" colspan="1">2.42</td></tr><tr><td rowspan="1" colspan="1">
              <bold>
                <tp:taxon-name><tp:taxon-name-part taxon-name-part-type="order">Blattodea</tp:taxon-name-part></tp:taxon-name>
              </bold>
            </td><td rowspan="1" colspan="1">
              <bold>10.00</bold>
            </td><td rowspan="1" colspan="1">
              <bold>8.37</bold>
            </td><td rowspan="1" colspan="1">
              <bold>8.99</bold>
            </td><td rowspan="1" colspan="1">
              <bold>9.12</bold>
            </td></tr><tr><td rowspan="1" colspan="1">
              <tp:taxon-name><tp:taxon-name-part taxon-name-part-type="family">Blaberidae</tp:taxon-name-part></tp:taxon-name>
            </td><td rowspan="1" colspan="1">3.33</td><td rowspan="1" colspan="1">3.38</td><td rowspan="1" colspan="1">0.37</td><td rowspan="1" colspan="1">2.36</td></tr><tr><td rowspan="1" colspan="1">
              <tp:taxon-name><tp:taxon-name-part taxon-name-part-type="family">Blattidae</tp:taxon-name-part></tp:taxon-name>
            </td><td rowspan="1" colspan="1">1.67</td><td rowspan="1" colspan="1">3.23</td><td rowspan="1" colspan="1">0.12</td><td rowspan="1" colspan="1">1.67</td></tr><tr><td rowspan="1" colspan="1">other <tp:taxon-name><tp:taxon-name-part taxon-name-part-type="order">Blattodea</tp:taxon-name-part></tp:taxon-name></td><td rowspan="1" colspan="1">5.00</td><td rowspan="1" colspan="1">1.76</td><td rowspan="1" colspan="1">8.50</td><td rowspan="1" colspan="1">5.09</td></tr><tr><td rowspan="1" colspan="1">
              <bold>
                <tp:taxon-name><tp:taxon-name-part taxon-name-part-type="order">Coleoptera</tp:taxon-name-part></tp:taxon-name>
              </bold>
            </td><td rowspan="1" colspan="1">
              <bold>40.00</bold>
            </td><td rowspan="1" colspan="1">
              <bold>25.99</bold>
            </td><td rowspan="1" colspan="1">
              <bold>7.56</bold>
            </td><td rowspan="1" colspan="1">
              <bold>24.52</bold>
            </td></tr><tr><td rowspan="1" colspan="1">
              <tp:taxon-name><tp:taxon-name-part taxon-name-part-type="family">Coccinellidae</tp:taxon-name-part></tp:taxon-name>
            </td><td rowspan="1" colspan="1">15.00</td><td rowspan="1" colspan="1">11.01</td><td rowspan="1" colspan="1">3.25</td><td rowspan="1" colspan="1">9.75</td></tr><tr><td rowspan="1" colspan="1">
              <tp:taxon-name><tp:taxon-name-part taxon-name-part-type="family">Cupedidae</tp:taxon-name-part></tp:taxon-name>
            </td><td rowspan="1" colspan="1">1.67</td><td rowspan="1" colspan="1">0.15</td><td rowspan="1" colspan="1">1.70</td><td rowspan="1" colspan="1">1.17</td></tr><tr><td rowspan="1" colspan="1">
              <tp:taxon-name><tp:taxon-name-part taxon-name-part-type="family">Elateridae</tp:taxon-name-part></tp:taxon-name>
            </td><td rowspan="1" colspan="1">1.67</td><td rowspan="1" colspan="1">1.76</td><td rowspan="1" colspan="1">0.06</td><td rowspan="1" colspan="1">1.16</td></tr><tr><td rowspan="1" colspan="1">
              <tp:taxon-name><tp:taxon-name-part taxon-name-part-type="family">Languriidae</tp:taxon-name-part></tp:taxon-name>
            </td><td rowspan="1" colspan="1">3.33</td><td rowspan="1" colspan="1">0.29</td><td rowspan="1" colspan="1">0.01</td><td rowspan="1" colspan="1">1.21</td></tr><tr><td rowspan="1" colspan="1">
              <tp:taxon-name><tp:taxon-name-part taxon-name-part-type="family">Leiodidae</tp:taxon-name-part></tp:taxon-name>
            </td><td rowspan="1" colspan="1">1.67</td><td rowspan="1" colspan="1">0.15</td><td rowspan="1" colspan="1">0.00</td><td rowspan="1" colspan="1">0.61</td></tr><tr><td rowspan="1" colspan="1">
              <tp:taxon-name><tp:taxon-name-part taxon-name-part-type="family">Tenebrionidae</tp:taxon-name-part></tp:taxon-name>
            </td><td rowspan="1" colspan="1">1.67</td><td rowspan="1" colspan="1">0.15</td><td rowspan="1" colspan="1">0.58</td><td rowspan="1" colspan="1">0.80</td></tr><tr><td rowspan="1" colspan="1">Larvae</td><td rowspan="1" colspan="1">5.00</td><td rowspan="1" colspan="1">0.88</td><td rowspan="1" colspan="1">1.22</td><td rowspan="1" colspan="1">2.37</td></tr><tr><td rowspan="1" colspan="1">other <tp:taxon-name><tp:taxon-name-part taxon-name-part-type="order">Coleoptera</tp:taxon-name-part></tp:taxon-name></td><td rowspan="1" colspan="1">10.00</td><td rowspan="1" colspan="1">11.60</td><td rowspan="1" colspan="1">0.74</td><td rowspan="1" colspan="1">7.45</td></tr><tr><td rowspan="1" colspan="1">
              <bold>
                <tp:taxon-name><tp:taxon-name-part taxon-name-part-type="order">Hemiptera</tp:taxon-name-part></tp:taxon-name>
              </bold>
            </td><td rowspan="1" colspan="1">
              <bold>5.00</bold>
            </td><td rowspan="1" colspan="1">
              <bold>7.05</bold>
            </td><td rowspan="1" colspan="1">
              <bold>0.09</bold>
            </td><td rowspan="1" colspan="1">
              <bold>4.05</bold>
            </td></tr><tr><td rowspan="1" colspan="1">
              <tp:taxon-name><tp:taxon-name-part taxon-name-part-type="family">Pentatomidae</tp:taxon-name-part></tp:taxon-name>
            </td><td rowspan="1" colspan="1">1.67</td><td rowspan="1" colspan="1">6.61</td><td rowspan="1" colspan="1">0.04</td><td rowspan="1" colspan="1">2.77</td></tr><tr><td rowspan="1" colspan="1">other <tp:taxon-name><tp:taxon-name-part taxon-name-part-type="order">Hemiptera</tp:taxon-name-part></tp:taxon-name></td><td rowspan="1" colspan="1">3.33</td><td rowspan="1" colspan="1">0.44</td><td rowspan="1" colspan="1">0.05</td><td rowspan="1" colspan="1">1.28</td></tr><tr><td rowspan="1" colspan="1">
              <bold>
                <tp:taxon-name><tp:taxon-name-part taxon-name-part-type="order">Hymenoptera</tp:taxon-name-part></tp:taxon-name>
              </bold>
            </td><td rowspan="1" colspan="1">
              <bold>3.33</bold>
            </td><td rowspan="1" colspan="1">
              <bold>4.99</bold>
            </td><td rowspan="1" colspan="1">
              <bold>0.88</bold>
            </td><td rowspan="1" colspan="1">
              <bold>3.07</bold>
            </td></tr><tr><td rowspan="1" colspan="1">
              <tp:taxon-name><tp:taxon-name-part taxon-name-part-type="family">Formicidae</tp:taxon-name-part></tp:taxon-name>
            </td><td rowspan="1" colspan="1">1.67</td><td rowspan="1" colspan="1">3.82</td><td rowspan="1" colspan="1">0.84</td><td rowspan="1" colspan="1">2.11</td></tr><tr><td rowspan="1" colspan="1">
              <tp:taxon-name><tp:taxon-name-part taxon-name-part-type="family">Scoliidae</tp:taxon-name-part></tp:taxon-name>
            </td><td rowspan="1" colspan="1">1.67</td><td rowspan="1" colspan="1">1.17</td><td rowspan="1" colspan="1">0.04</td><td rowspan="1" colspan="1">0.96</td></tr><tr><td rowspan="1" colspan="1">
              <bold>
                <tp:taxon-name><tp:taxon-name-part taxon-name-part-type="order">Lepidoptera</tp:taxon-name-part></tp:taxon-name>
              </bold>
            </td><td rowspan="1" colspan="1">
              <bold>1.67</bold>
            </td><td rowspan="1" colspan="1">
              <bold>0.15</bold>
            </td><td rowspan="1" colspan="1">
              <bold>1.16</bold>
            </td><td rowspan="1" colspan="1">
              <bold>0.99</bold>
            </td></tr><tr><td rowspan="1" colspan="1">
              <tp:taxon-name><tp:taxon-name-part taxon-name-part-type="family">Geometridae</tp:taxon-name-part></tp:taxon-name>
            </td><td rowspan="1" colspan="1">1.67</td><td rowspan="1" colspan="1">0.15</td><td rowspan="1" colspan="1">1.16</td><td rowspan="1" colspan="1">0.99</td></tr><tr><td rowspan="1" colspan="1">
              <bold>
                <tp:taxon-name><tp:taxon-name-part taxon-name-part-type="order">Mantodea</tp:taxon-name-part></tp:taxon-name>
              </bold>
            </td><td rowspan="1" colspan="1">
              <bold>3.33</bold>
            </td><td rowspan="1" colspan="1">
              <bold>9.10</bold>
            </td><td rowspan="1" colspan="1">
              <bold>11.97</bold>
            </td><td rowspan="1" colspan="1">
              <bold>8.14</bold>
            </td></tr><tr><td rowspan="1" colspan="1">
              <tp:taxon-name><tp:taxon-name-part taxon-name-part-type="family">Mantidae</tp:taxon-name-part></tp:taxon-name>
            </td><td rowspan="1" colspan="1">3.33</td><td rowspan="1" colspan="1">9.10</td><td rowspan="1" colspan="1">11.97</td><td rowspan="1" colspan="1">8.14</td></tr><tr><td rowspan="1" colspan="1">
              <bold>
                <tp:taxon-name><tp:taxon-name-part taxon-name-part-type="order">Orthoptera</tp:taxon-name-part></tp:taxon-name>
              </bold>
            </td><td rowspan="1" colspan="1">
              <bold>20.00</bold>
            </td><td rowspan="1" colspan="1">
              <bold>41.56</bold>
            </td><td rowspan="1" colspan="1">
              <bold>11.75</bold>
            </td><td rowspan="1" colspan="1">
              <bold>24.43</bold>
            </td></tr><tr><td rowspan="1" colspan="1">
              <tp:taxon-name><tp:taxon-name-part taxon-name-part-type="family">Acrididae</tp:taxon-name-part></tp:taxon-name>
            </td><td rowspan="1" colspan="1">8.33</td><td rowspan="1" colspan="1">21.73</td><td rowspan="1" colspan="1">5.03</td><td rowspan="1" colspan="1">11.70</td></tr><tr><td rowspan="1" colspan="1">
              <tp:taxon-name><tp:taxon-name-part taxon-name-part-type="family">Gryllidae</tp:taxon-name-part></tp:taxon-name>
            </td><td rowspan="1" colspan="1">3.33</td><td rowspan="1" colspan="1">2.20</td><td rowspan="1" colspan="1">5.31</td><td rowspan="1" colspan="1">3.62</td></tr><tr><td rowspan="1" colspan="1">
              <tp:taxon-name><tp:taxon-name-part taxon-name-part-type="family">Tettigoniidae</tp:taxon-name-part></tp:taxon-name>
            </td><td rowspan="1" colspan="1">6.67</td><td rowspan="1" colspan="1">11.75</td><td rowspan="1" colspan="1">1.19</td><td rowspan="1" colspan="1">6.53</td></tr><tr><td rowspan="1" colspan="1">other <tp:taxon-name><tp:taxon-name-part taxon-name-part-type="order">Orthoptera</tp:taxon-name-part></tp:taxon-name></td><td rowspan="1" colspan="1">1.67</td><td rowspan="1" colspan="1">5.87</td><td rowspan="1" colspan="1">0.22</td><td rowspan="1" colspan="1">2.59</td></tr><tr><td rowspan="1" colspan="1">
              <tp:taxon-name><tp:taxon-name-part taxon-name-part-type="order">Isoptera</tp:taxon-name-part></tp:taxon-name>
            </td><td rowspan="1" colspan="1">3.33</td><td rowspan="1" colspan="1">1.62</td><td rowspan="1" colspan="1">0.42</td><td rowspan="1" colspan="1">1.79</td></tr><tr><td rowspan="1" colspan="1">
              <tp:taxon-name><tp:taxon-name-part taxon-name-part-type="order">Thysanura</tp:taxon-name-part></tp:taxon-name>
            </td><td rowspan="1" colspan="1">1.67</td><td rowspan="1" colspan="1">0.15</td><td rowspan="1" colspan="1">0.00</td><td rowspan="1" colspan="1">0.61</td></tr></tbody></table></table-wrap><fig id="F12061464" position="float" orientation="portrait"><object-id xmlns:xlink="http://www.w3.org/1999/xlink" content-type="arpha" xlink:type="simple">FDA4C4AB-412F-5595-9308-AA90F57DB08F</object-id><object-id xmlns:xlink="http://www.w3.org/1999/xlink" content-type="doi" xlink:type="simple">10.3897/BDJ.12.e137528.figure6</object-id><label>Figure 6.</label><caption><p>Importance indices (IRI) for prey categories consumed by <italic><tp:taxon-name><tp:taxon-name-part taxon-name-part-type="genus" reg="Zhangixalus">Zhangixalus</tp:taxon-name-part><tp:taxon-name-part taxon-name-part-type="species" reg="pachyproctus">pachyproctus</tp:taxon-name-part></tp:taxon-name></italic> in Vietnam. <tp:taxon-name><tp:taxon-name-part taxon-name-part-type="order">Coleoptera</tp:taxon-name-part></tp:taxon-name> (Col), <tp:taxon-name><tp:taxon-name-part taxon-name-part-type="order">Orthoptera</tp:taxon-name-part></tp:taxon-name> (Ort), <tp:taxon-name><tp:taxon-name-part taxon-name-part-type="order">Blattodea</tp:taxon-name-part></tp:taxon-name> (Bla), <tp:taxon-name><tp:taxon-name-part taxon-name-part-type="order">Mantodea</tp:taxon-name-part></tp:taxon-name> (Man), <tp:taxon-name><tp:taxon-name-part taxon-name-part-type="order">Hemiptera</tp:taxon-name-part></tp:taxon-name> (Hem), <tp:taxon-name><tp:taxon-name-part taxon-name-part-type="class">Gastropoda</tp:taxon-name-part></tp:taxon-name> (Gas), <tp:taxon-name><tp:taxon-name-part taxon-name-part-type="order">Hymenoptera</tp:taxon-name-part></tp:taxon-name> (Hym), <tp:taxon-name><tp:taxon-name-part taxon-name-part-type="order">Scolopendromorpha</tp:taxon-name-part></tp:taxon-name> (Sco), <tp:taxon-name><tp:taxon-name-part taxon-name-part-type="subclass">Oligochaeta</tp:taxon-name-part></tp:taxon-name> (Oli), <tp:taxon-name><tp:taxon-name-part taxon-name-part-type="order">Isoptera</tp:taxon-name-part></tp:taxon-name> (Iso), <tp:taxon-name><tp:taxon-name-part taxon-name-part-type="order">Lepidoptera</tp:taxon-name-part></tp:taxon-name> (Lep), <tp:taxon-name><tp:taxon-name-part taxon-name-part-type="order">Thysanura</tp:taxon-name-part></tp:taxon-name> (Thy).</p></caption><graphic xmlns:xlink="http://www.w3.org/1999/xlink" xlink:href="bdj-12-e137528-g006.jpg" position="float" id="oo_1173180.jpg" orientation="portrait" xlink:type="simple"><uri content-type="original_file" xlink:type="simple">https://binary.pensoft.net/fig/1173180</uri></graphic></fig></tp:treatment-sec><ref-list><ref id="B12061850"><element-citation xmlns:xlink="http://www.w3.org/1999/xlink" publication-type="article" xlink:type="simple"><person-group person-group-type="author"><name name-style="western"><surname>Pham</surname><given-names>V. A.</given-names></name><name name-style="western"><surname>Nguyen</surname><given-names>Q. T.</given-names></name><name name-style="western"><surname>Ziegler</surname><given-names>T.</given-names></name><name name-style="western"><surname>Nguyen</surname><given-names>T. T.</given-names></name></person-group><year>2017</year><article-title>New records of tree frogs (<tp:taxon-name><tp:taxon-name-part taxon-name-part-type="order">Anura</tp:taxon-name-part></tp:taxon-name>: <tp:taxon-name><tp:taxon-name-part taxon-name-part-type="family">Rhacophoridae</tp:taxon-name-part></tp:taxon-name>: <italic><tp:taxon-name><tp:taxon-name-part taxon-name-part-type="genus" reg="Rhacophorus">Rhacophorus</tp:taxon-name-part></tp:taxon-name></italic>) from Son La Province, Vietnam</article-title><source>Herpetology Notes</source><volume>10</volume><fpage>376</fpage><lpage>386</lpage></element-citation></ref><ref id="B12062001"><element-citation xmlns:xlink="http://www.w3.org/1999/xlink" publication-type="article" xlink:type="simple"><person-group person-group-type="author"><name name-style="western"><surname>Yu</surname><given-names>G.</given-names></name><name name-style="western"><surname>Hui</surname><given-names>H.</given-names></name><name name-style="western"><surname>Hou</surname><given-names>M.</given-names></name><name name-style="western"><surname>Wu</surname><given-names>Z.</given-names></name><name name-style="western"><surname>Rao</surname><given-names>D.</given-names></name><name name-style="western"><surname>Yang</surname><given-names>J.</given-names></name></person-group><year>2019</year><article-title>A new species of <italic><tp:taxon-name><tp:taxon-name-part taxon-name-part-type="genus" reg="Zhangixalus">Zhangixalus</tp:taxon-name-part></tp:taxon-name></italic> (<tp:taxon-name><tp:taxon-name-part taxon-name-part-type="order">Anura</tp:taxon-name-part></tp:taxon-name>: <tp:taxon-name><tp:taxon-name-part taxon-name-part-type="family">Rhacophoridae</tp:taxon-name-part></tp:taxon-name>), previously confused with <italic><tp:taxon-name><tp:taxon-name-part taxon-name-part-type="genus" reg="Zhangixalus">Zhangixalus</tp:taxon-name-part><tp:taxon-name-part taxon-name-part-type="species" reg="smaragdinus">smaragdinus</tp:taxon-name-part></tp:taxon-name></italic> (Blyth, 1852)</article-title><source>Zootaxa</source><volume>4711</volume><issue>2</issue><fpage>275</fpage><lpage>292</lpage><pub-id pub-id-type="doi">10.11646/zootaxa.4711.2.3</pub-id></element-citation></ref><ref id="B12061612"><element-citation xmlns:xlink="http://www.w3.org/1999/xlink" publication-type="website" xlink:type="simple"><person-group person-group-type="author"><name name-style="western"><surname>Frost</surname><given-names>DR.</given-names></name></person-group><article-title>Amphibian species of the world version 6.0, an online reference.</article-title><uri xlink:type="simple">http://research.amnh.org/vz/herpetology/amphibia</uri><date-in-citation content-type="access-date">2024-09-16T00:34:42+00:00</date-in-citation></element-citation></ref></ref-list></tp:taxon-treatment>
